# Supplementary material for: Characterization of the interaction between β-catenin and sorting nexin 27: contribution of the type I PDZ-binding motif to Wnt signaling
Source: Biosci Rep. 2019 Nov 13;39(11):BSR20191692. doi: 10.1042/BSR20191692 (PMC6851508; doi:10.1042/BSR20191692)
Supplement: Supplementary Table S1 [file BSR-2019-1692_supp1.xls]

## Sheet: Sheet1
Description	Accession	Coverage	# PSMs	# Peptides
(Q68FF6) ARF GTPase-activating protein GIT1	GIT1_MOUSE	62.86	81	33
	Confidence Icon	Sequence	Protein Accessions	# Proteins	Exp Value	Δ Score	Rank	Identity High	Homology Threshold	Charge	m/z [Da]	MH+ [Da]	ΔM [ppm]	RT [min]	First Scan	Last Scan	MS Order	Ions Matched	Spectrum File	Annotation
	High	LFEELAmDVYDEVDR	GIT1_MOUSE	1	1.97485e-09	0.854545	1	40	35	2	930.426	1859.85	4.58007	31.37	5649	5649	MS2	12/134	A2.RAW
	High	HGSGADSDYENTQSGDPLLGLEGK	GIT1_MOUSE	1	2.57361e-09	0.559633	1	40	27	2	1224.05	2447.09	-0.427911	24.6786	4414	4414	MS2	23/248	A2.RAW
	High	IHLAVTEMASLFPK	GIT1_MOUSE	1	3.05745e-09	0.889908	1	40	31	2	778.932	1556.86	3.47709	30.152	5426	5426	MS2	11/112	A2.RAW
	High	ENDAVWLATQNHSTLVTER	GIT1_MOUSE	1	3.10484e-09	0.324074	1	40	29	2	1092.54	2184.06	-1.74661	24.4401	4366	4366	MS2	12/212	A2.RAW
	High	KGVSASSVPFTPSSPLLScSQEGSR	GIT1_MOUSE	1	4.78833e-09	0.424528	1	40	30	2	1283.13	2565.26	-1.4015	25.4009	4552	4552	MS2	11/280	A2.RAW
	High	SmDSSDLSDGAVTLQEYLELK	GIT1_MOUSE	1	2.05112e-08	0.41	1	40	24	2	1159.04	2317.08	0.200638	30.37	5466	5466	MS2	14/208	A2.RAW
	High	LLSLGAQANFFHPEK	GIT1_MOUSE;GIT2_MOUSE	2	3.6878e-08	0.204082	1	40		2	836.449	1671.89	3.74298	27.2236	4890	4890	MS2	13/150	A2.RAW
	High	SqSELDDQHDYDSVASDEDTDQEPLPSAGATR	GIT1_MOUSE	1	3.59494e-08	0.0103093	1	39	28	3	1160.16	3478.46	-283.866	21.4527	3791	3791	MS2	32/368	A2.RAW
	High	ENDAVWLATQNHSTLVTER	GIT1_MOUSE	1	5.11727e-08	0.166667	1	40	28	2	1092.54	2184.06	-1.74661	24.4346	4365	4365	MS2	12/212	A2.RAW
	High	QAFSmYEPGSALKPFGGTPGDELATR	GIT1_MOUSE	1	8.13888e-08	0.0638298	1	40	27	2	1372.15	2743.3	-1.18466	26.2841	4717	4717	MS2	15/292	A2.RAW
	High	AEVcADcSAPDPGWASISR	GIT1_MOUSE	1	1.16455e-07	0.666667	1	40		2	1024.95	2048.89	2.50976	23.3868	4163	4163	MS2	15/176	A2.RAW
	High	IHLAVTEMASLFPK	GIT1_MOUSE	1	1.22701e-07	0.860215	1	40	31	2	778.931	1556.85	2.14415	30.1802	5431	5431	MS2	11/112	A2.RAW
	High	AEVcADcSAPDPGWASISR	GIT1_MOUSE	1	1.66786e-07	0.703297	1	40		2	1024.95	2048.89	2.50976	23.3921	4164	4164	MS2	24/176	A2.RAW
	High	RENDAVWLATQNHSTLVTER	GIT1_MOUSE	1	3.43902e-07	0.0454545	1	40	31	3	780.735	2340.19	9.22049	23.2869	4144	4144	MS2	21/224	A2.RAW
	High	HGSGADSDYENTQSGDPLLGLEGK	GIT1_MOUSE	1	3.77864e-07	0.284091	1	40	26	2	1224.05	2447.1	0.0709267	24.5539	4389	4389	MS2	24/248	A2.RAW
	High	LLSLGAQANFFHPEK	GIT1_MOUSE;GIT2_MOUSE	2	4.34278e-07	0.183908	1	40		2	836.449	1671.89	3.74298	27.2286	4891	4891	MS2	11/150	A2.RAW
	High	SLSSPTDNLELSAR	GIT1_MOUSE	1	5.0636e-07	0.697674	1	40		2	745.382	1489.76	5.47243	23.1999	4127	4127	MS2	11/138	A2.RAW
	High	KGVSASSVPFTPSSPLLScSQEGSR	GIT1_MOUSE	1	8.22913e-07	0.583333	1	40	33	2	1283.13	2565.26	-2.0677	25.4353	4559	4559	MS2	10/280	A2.RAW
	High	SLSSPTDNLELSAR	GIT1_MOUSE	1	1.17939e-06	0.710843	1	40	36	2	745.38	1489.75	2.19484	22.6671	4023	4023	MS2	10/138	A2.RAW
	High	ENDAVWLATQnHSTLVTER	GIT1_MOUSE	1	1.44659e-06	0.0487805	1	40		2	1093.03	2185.06	1.6587	24.9828	4473	4473	MS2	12/212	A2.RAW
	High	QAFSmYEPGSALKPFGGTPGDELATR	GIT1_MOUSE	1	1.92079e-06	0.1625	1	40	24	3	915.111	2743.32	5.32931	26.2002	4701	4701	MS2	25/292	A2.RAW
	High	ENDAVWLATQnHSTLVTER	GIT1_MOUSE	1	2.90309e-06	0.0632911	1	40	29	3	729.029	2185.07	9.13853	24.896	4456	4456	MS2	23/212	A2.RAW
	High	EFATLIIDILSEAK	GIT1_MOUSE	1	5.63175e-06	0.710526	1	40		2	781.941	1562.87	4.47898	36.8143	6668	6668	MS2	18/126	A2.RAW
	High	TGNLETcLR	GIT1_MOUSE;GIT2_MOUSE	2	5.81228e-06	0.407895	1	40	33	2	532.267	1063.53	5.46409	19.447	3406	3406	MS2	8/86	A2.RAW
	High	GVLVcDEccSVHR	GIT1_MOUSE	1	6.52875e-06	0.826667	1	40	30	2	795.848	1590.69	3.50694	18.3885	3210	3210	MS2	8/104	A2.RAW
	High	SmDSSDLSDGAVTLQEYLELKK	GIT1_MOUSE	1	9.25413e-06	0.0675676	1	40	28	3	815.733	2445.18	5.77626	28.3002	5087	5087	MS2	22/218	A2.RAW
	High	KGVSASSVPFTPSSPLLScSQEGSR	GIT1_MOUSE	1	9.94073e-06	0.109589	1	40	28	3	855.761	2565.27	2.28117	25.3093	4535	4535	MS2	13/280	A2.RAW
	High	AEVcADcSAPDPGWASISR	GIT1_MOUSE	1	1.05891e-05	0.753425	1	40	35	2	1024.94	2048.88	-1.42245	23.8956	4261	4261	MS2	14/176	A2.RAW
	High	VNSSLSDELR	GIT1_MOUSE	1	1.06936e-05	0.342466	1	40		2	560.288	1119.57	4.72703	19.9946	3508	3508	MS2	9/98	A2.RAW
	High	KTVPPEPGAPVDFQLLTQQVIQcAYDIAK	GIT1_MOUSE	1	1.86799e-05	0.1	1	39	35	3	1076.24	3226.7	6.52328	35.9147	6494	6494	MS2	13/328	A2.RAW
	High	ENDAVWLATQnHSTLVTER	GIT1_MOUSE	1	2.32458e-05	0.142857	1	40		2	1093.03	2185.06	1.6587	24.9882	4474	4474	MS2	10/212	A2.RAW
	High	LVEcQYELTDR	GIT1_MOUSE	1	2.46338e-05	0.333333	1	40	34	2	713.342	1425.68	5.55775	21.5818	3815	3815	MS2	8/106	A2.RAW
	High	LVEcQYELTDR	GIT1_MOUSE	1	2.62049e-05	0.275362	1	40	31	2	713.336	1425.67	-1.80582	20.5901	3623	3623	MS2	8/106	A2.RAW
	High	LLSLGAQAnFFHPEK	GIT1_MOUSE;GIT2_MOUSE	2	3.05486e-05	0.0147059	1	40	26	2	836.45	1671.89	-584.31	27.7821	4993	4993	MS2	11/150	A2.RAW
	High	LqPFHSTELEDDAIYSVHVPAGLYR	GIT1_MOUSE	1	3.27275e-05	0.0441176	1	40	27	3	953.149	2857.43	-338.5	28.3387	5094	5094	MS2	29/258	A2.RAW
	High	AEVcADcSAPDPGWASISR	GIT1_MOUSE	1	4.09128e-05	0.746269	1	40	34	2	1024.94	2048.88	-1.42245	23.9062	4263	4263	MS2	12/176	A2.RAW
	High	FLELSKEDELHPELESLDGDLDPGLPSTEDVILK	GIT1_MOUSE	1	4.02522e-05	0.787879	1	39	31	3	1264.97	3792.89	-1.68685	30.6637	5520	5520	MS2	27/374	A2.RAW
	High	SLSSPTDNLELSAR	GIT1_MOUSE	1	5.53936e-05	0.636364	1	40	32	2	745.38	1489.75	2.5226	21.9796	3891	3891	MS2	11/138	A2.RAW
	High	AEVcADcSAPDPGWASISR	GIT1_MOUSE	1	6.54575e-05	0.753846	1	40	33	3	683.636	2048.89	6.46517	23.3815	4162	4162	MS2	18/176	A2.RAW
	High	QAFSMYEPGSALKPFGGTPGDELATR	GIT1_MOUSE	1	6.69428e-05	0.0923077	1	39		3	909.778	2727.32	3.85417	27.7611	4989	4989	MS2	22/292	A2.RAW
	High	QAFSmYEPGSALKPFGGTPGDELATR	GIT1_MOUSE	1	9.17412e-05	0.777778	1	40	30	2	1372.15	2743.3	-1.18466	26.2942	4719	4719	MS2	9/292	A2.RAW
	High	SLSSPTDnLELSAR	GIT1_MOUSE	1	0.000100337	0.238095	1	40		2	745.382	1489.76	-654.967	23.7121	4225	4225	MS2	11/138	A2.RAW
	High	LFEELAmDVYDEVDRR	GIT1_MOUSE	1	0.000107389	0.714286	1	40	34	3	672.656	2015.95	7.04198	30.7861	5542	5542	MS2	18/144	A2.RAW
	High	LFEELAmDVYDEVDRR	GIT1_MOUSE	1	0.000155618	1	1	40	25	2	1008.48	2015.95	3.89995	30.819	5548	5548	MS2	13/144	A2.RAW
	High	QLVTITTR	GIT1_MOUSE	1	0.000175286	0.213115	1	40		2	466.282	931.558	0.561947	20.5563	3616	3616	MS2	7/76	A2.RAW
	High	LFEELAmDVYDEVDRR	GIT1_MOUSE	1	0.000173204	0.721311	1	40	33	3	672.657	2015.96	9.58514	31.3149	5639	5639	MS2	17/144	A2.RAW
	High	IHLAVTEmASLFPK	GIT1_MOUSE	1	0.000220222	1	1	40	24	2	786.927	1572.85	0.621069	25.9795	4660	4660	MS2	9/112	A2.RAW
	High	LVEcqYELTDR	GIT1_MOUSE	1	0.000212367	0.366667	1	40		2	713.34	1425.67	-686.366	21.1058	3723	3723	MS2	9/106	A2.RAW
	High	LQAENLQLR	GIT1_MOUSE	1	0.000215335	0.322034	1	39		2	542.81	1084.61	1.82677	21.1407	3730	3730	MS2	11/78	A2.RAW
	High	HGSGADSDYEnTQSGDPLLGLEGK	GIT1_MOUSE	1	0.000330859	0.0172414	1	40		3	816.374	2447.11	-397.784	24.5406	4386	4386	MS2	22/248	A2.RAW
	High	QAFSmYEPGSALKPFGGTPGDELATR	GIT1_MOUSE	1	0.000481608	0.0535714	1	40	24	3	915.109	2743.31	3.59392	26.7356	4801	4801	MS2	25/292	A2.RAW
	High	QPPGPVPPPSLPSER	GIT1_MOUSE	1	0.000603324	0.0727273	1	40	29	2	777.921	1554.83	4.16808	22.3355	3959	3959	MS2	11/148	A2.RAW
	High	LQAENLQLR	GIT1_MOUSE	1	0.00051839	0.2	1	39		2	542.811	1084.61	3.51497	21.6406	3826	3826	MS2	8/78	A2.RAW
	High	FLELSKEDELHPELESLDGDLDPGLPSTEDVILK	GIT1_MOUSE	1	0.000579147	0.8	1	39	27	3	1264.97	3792.89	-1.68685	30.6688	5521	5521	MS2	25/374	A2.RAW
	High	QLVTITTR	GIT1_MOUSE	1	0.0008235	0.127273	1	40		2	466.283	931.56	2.72408	20.454	3595	3595	MS2	7/76	A2.RAW
	High	EDELHPELESLDGDLDPGLPSTEDVILK	GIT1_MOUSE	1	0.000787404	1	1	39	25	3	1025.84	3075.51	8.05133	29.4044	5290	5290	MS2	36/262	A2.RAW
	High	SQSELDDQHDYDSVASDEDTDqEPLPSAGATR	GIT1_MOUSE	1	0.000750352	0.12963	1	39		4	870.376	3478.48	-277.919	21.6449	3827	3827	MS2	12/368	A2.RAW
	High	TGNLETcLR	GIT1_MOUSE;GIT2_MOUSE	2	0.00113095	0.0566038	1	40	32	2	532.266	1063.52	4.20153	19.3342	3385	3385	MS2	8/86	A2.RAW
	High	LqPFHSTELEDDAIYSVHVPAGLYR	GIT1_MOUSE	1	0.00147204	0.0392157	1	40	25	3	953.154	2857.45	-333.179	28.8905	5196	5196	MS2	23/258	A2.RAW
	High	HSAWPPTLLQmVHTLASNGAnSIWEHSLLDPAQVQSGR	GIT1_MOUSE	1	0.00116439	0.0196078	1	38		4	1042.03	4165.08	-232.354	32.935	5933	5933	MS2	27/420	A2.RAW
	High	HGSGADSDYEnTQSGDPLLGLEGK	GIT1_MOUSE	1	0.00182496	0.0588235	1	40		3	816.376	2447.11	-395.164	25.075	4491	4491	MS2	25/248	A2.RAW
	High	LLNASAYR	GIT1_MOUSE	1	0.00162391	0.215686	1	39		2	454.257	907.507	7.66613	18.703	3268	3268	MS2	6/66	A2.RAW
	High	SAVPFLPVNPEYSATR	GIT1_MOUSE	1	0.00218333	0.68	1	40	28	2	874.456	1747.91	2.22537	27.8812	5011	5011	MS2	9/162	A2.RAW
	High	KTVPPEPGAPVDFQLLTQqVIQcAYDIAK	GIT1_MOUSE	1	0.00194104	0.02	1	39		4	807.432	3226.7	-297.93	35.9254	6496	6496	MS2	14/328	A2.RAW
	High	LqPFHSTELEDDAIYSVHVPAGLYR	GIT1_MOUSE	1	0.00235912	0.0612245	1	40		4	715.113	2857.43	-338.889	28.3209	5091	5091	MS2	23/258	A2.RAW
	High	EDELHPELESLDGDLDPGLPSTEDVILK	GIT1_MOUSE	1	0.00334528	0.770833	1	39	26	3	1025.84	3075.51	7.21782	30.4778	5486	5486	MS2	23/262	A2.RAW
	High	EDELHPELESLDGDLDPGLPSTEDVILK	GIT1_MOUSE	1	0.0034672	1	1	39	25	3	1025.84	3075.51	6.97968	29.937	5387	5387	MS2	11/262	A2.RAW
	High	TVPPEPGAPVDFQLLTQQVIQcAYDIAK	GIT1_MOUSE	1	0.00406665	0.0425532	1	39	24	3	1033.53	3098.59	0.962234	36.7411	6654	6654	MS2	20/294	A2.RAW
	High	LQPFHSTELEDDAIYSVHVPAGLYR	GIT1_MOUSE	1	0.00455287	0.0212766	1	40	26	4	715.108	2857.41	-1.26803	35.7443	6462	6462	MS2	12/258	A2.RAW
	High	HSAWPPTLLQmVHTLASNGAnSIWEHSLLDPAQVQSGR	GIT1_MOUSE	1	0.00378744	0.0217391	1	38		4	1042.03	4165.08	-233.292	32.7866	5906	5906	MS2	23/420	A2.RAW
	High	LLSLGAQANFFHPEK	GIT1_MOUSE;GIT2_MOUSE	2	0.00572381	0.152174	1	40	33	3	557.97	1671.89	5.74279	27.6061	4960	4960	MS2	14/150	A2.RAW
	High	SLSSPTDNLELSAR	GIT1_MOUSE	1	0.00598217	0.347826	1	40		2	745.383	1489.76	5.96406	24.3863	4356	4356	MS2	10/138	A2.RAW
	High	VNSSLSDELRR	GIT1_MOUSE	1	0.00640976	0.222222	1	40		3	425.896	1275.67	6.80542	19.4141	3400	3400	MS2	7/108	A2.RAW
	High	HSAWPPTLLQmVHTLASnGAnSIWEHSLLDPAQVQSGR	GIT1_MOUSE	1	0.00570706	0.0454545	1	38		4	1042.28	4166.08	-229.634	31.7418	5716	5716	MS2	25/420	A2.RAW
	High	SAVPFLPVNPEYSATR	GIT1_MOUSE	1	0.00868619	0.727273	1	40	28	2	874.458	1747.91	4.11099	28.4135	5108	5108	MS2	10/162	A2.RAW
	High	TGNLETcLR	GIT1_MOUSE;GIT2_MOUSE	2	0.00963456	0.209302	1	40		2	532.266	1063.53	5.00498	20.1832	3544	3544	MS2	8/86	A2.RAW
	High	LLNASAYR	GIT1_MOUSE	1	0.00824194	0.0697674	1	39	35	2	454.747	908.487	1086.35	19.2291	3365	3365	MS2	6/66	A2.RAW
	High	LFEELAMDVYDEVDRR	GIT1_MOUSE	1	0.0135652	0	1	40	36	3	667.323	1999.95	5.77648	31.6782	5705	5705	MS2	7/144	A2.RAW
	High	LAFYLcGR	GIT1_MOUSE;GIT2_MOUSE	2	0.0136099	0.390244	1	39		2	500.261	999.515	6.43075	25.1593	4507	4507	MS2	6/58	A2.RAW
	High	HDSFVPcSEK	GIT1_MOUSE	1	0.0188457	0.658537	1	40	29	2	603.27	1205.53	5.84395	16.7356	2911	2911	MS2	6/86	A2.RAW
	High	HDSFVPcSEK	GIT1_MOUSE	1	0.0216876	0.625	1	40	30	2	603.27	1205.53	5.84395	16.9642	2951	2951	MS2	11/86	A2.RAW
(Q9JLQ2) ARF GTPase-activating protein GIT2	GIT2_MOUSE	46.47	50	21
	Confidence Icon	Sequence	Protein Accessions	# Proteins	Exp Value	Δ Score	Rank	Identity High	Homology Threshold	Charge	m/z [Da]	MH+ [Da]	ΔM [ppm]	RT [min]	First Scan	Last Scan	MS Order	Ions Matched	Spectrum File	Annotation
	High	SSDVcADcNGPDPSWASVNR	GIT2_MOUSE	1	5.22947e-09	0.283019	1	40	31	2	1097.45	2193.89	0.609477	21.6078	3820	3820	MS2	23/206	A2.RAW
	High	TVSTQHSTESQDNDQPDYDSVASDEDTDVETR	GIT2_MOUSE	1	1.05983e-08	0.862745	1	39	33	3	1191.16	3571.45	-5.04328	19.4336	3404	3404	MS2	30/362	A2.RAW
	High	LLSLGAQANFFHPEK	GIT1_MOUSE;GIT2_MOUSE	2	3.6878e-08	0.204082	1	40		2	836.449	1671.89	3.74298	27.2236	4890	4890	MS2	13/150	A2.RAW
	High	SALVTSSSSLPSFPSTLSWSR	GIT2_MOUSE	1	5.82048e-08	0.833333	1	40	34	2	1099.06	2197.12	3.08933	29.6745	5339	5339	MS2	11/198	A2.RAW
	High	SALVTSSSSLPSFPSTLSWSR	GIT2_MOUSE	1	6.76019e-08	0.863158	1	40	32	2	1099.06	2197.12	3.08933	29.6691	5338	5338	MS2	11/198	A2.RAW
	High	LIEIQYELTDR	GIT2_MOUSE	1	2.32206e-07	0.711111	1	40		2	696.875	1392.74	4.13004	26.7258	4799	4799	MS2	9/106	A2.RAW
	High	SSDVcADcnGPDPSWASVNR	GIT2_MOUSE	1	3.22414e-07	0.102273	1	40		2	1097.95	2194.88	3.77602	22.1232	3919	3919	MS2	10/206	A2.RAW
	High	LLSLGAQANFFHPEK	GIT1_MOUSE;GIT2_MOUSE	2	4.34278e-07	0.183908	1	40		2	836.449	1671.89	3.74298	27.2286	4891	4891	MS2	11/150	A2.RAW
	High	LIEIQYELTDR	GIT2_MOUSE	1	7.04378e-07	0.635294	1	40		2	696.875	1392.74	3.77945	27.6156	4962	4962	MS2	8/106	A2.RAW
	High	SSDVcADcNGPDPSWASVNR	GIT2_MOUSE	1	7.78857e-07	0.047619	1	40	24	2	1097.45	2193.89	0.609477	21.6024	3819	3819	MS2	13/206	A2.RAW
	High	KLQSLSnHLFEELAmDVYDEVDRR	GIT2_MOUSE	1	1.68598e-06	0.0617284	1	39	32	4	731.62	2923.46	-325.701	33.0534	5954	5954	MS2	30/266	A2.RAW
	High	SmLWQGDGLLPDTAEPHSVPSPTLPSTEDVIR	GIT2_MOUSE	1	2.71913e-06	0.0769231	1	39	31	3	1154.57	3461.71	5.58658	29.1046	5235	5235	MS2	22/358	A2.RAW
	High	LIEIQYELTDR	GIT2_MOUSE	1	3.87977e-06	0.233766	1	40	35	2	696.875	1392.74	3.6918	34.1312	6161	6161	MS2	8/106	A2.RAW
	High	SmLWQGDGLLPDTAEPHSVPSPTLPSTEDVIR	GIT2_MOUSE	1	4.18215e-06	0.131579	1	39	35	3	1154.57	3461.7	3.99975	29.6506	5335	5335	MS2	15/358	A2.RAW
	High	TGNLETcLR	GIT1_MOUSE;GIT2_MOUSE	2	5.81228e-06	0.407895	1	40	33	2	532.267	1063.53	5.46409	19.447	3406	3406	MS2	8/86	A2.RAW
	High	QNSTPESDYDnTAcDPEPDDTGSTRK	GIT2_MOUSE	1	6.75418e-06	0.186667	1	40		3	967.398	2900.18	-337.592	17.0199	2961	2961	MS2	18/292	A2.RAW
	High	SmLWqGDGLLPDTAEPHSVPSPTLPSTEDVIR	GIT2_MOUSE	1	8.59671e-06	0.0410959	1	39	26	3	1154.57	3461.7	-280.364	29.0655	5228	5228	MS2	16/358	A2.RAW
	High	LLSLGAQAnFFHPEK	GIT1_MOUSE;GIT2_MOUSE	2	3.05486e-05	0.0147059	1	40	26	2	836.45	1671.89	-584.31	27.7821	4993	4993	MS2	11/150	A2.RAW
	High	LQTLQSENSSLR	GIT2_MOUSE	1	3.457e-05	0.191176	1	40		2	688.366	1375.72	4.66323	19.1129	3343	3343	MS2	18/122	A2.RAW
	High	QNSTPESDYDNTAcDPEPDDTGSTR	GIT2_MOUSE	1	4.44077e-05	0.38806	1	40	26	2	1386.55	2772.09	1.52137	17.784	3098	3098	MS2	10/282	A2.RAW
	High	SMLWqGDGLLPDTAEPHSVPSPTLPSTEDVIR	GIT2_MOUSE	1	4.17167e-05	0.0454545	1	39	35	3	1149.24	3445.69	-286.154	30.1903	5433	5433	MS2	25/358	A2.RAW
	High	LQSLSNHLFEELAmDVYDEVDR	GIT2_MOUSE	1	7.38138e-05	0.109375	1	40	29	3	880.413	2639.23	-1.53428	34.9506	6313	6313	MS2	13/244	A2.RAW
	High	KALPGDSSLPTDVQLVTQQVIQcAYDIAK	GIT2_MOUSE	1	9.41705e-05	0.174603	1	39	31	3	1053.55	3158.63	-2.88942	35.9201	6495	6495	MS2	11/320	A2.RAW
	High	LLTSSAYR	GIT2_MOUSE	1	6.50003e-05	0.619048	1	38		2	455.756	910.505	6.53954	18.0054	3140	3140	MS2	7/60	A2.RAW
	High	LIEIQYELTDR	GIT2_MOUSE	1	0.000228221	0.466667	1	40	35	2	696.876	1392.74	5.26945	36.0321	6518	6518	MS2	7/106	A2.RAW
	High	KALPGDSSLPTDVqLVTQQVIQcAYDIAK	GIT2_MOUSE	1	0.000336525	0.0862069	1	39		3	1053.55	3158.65	-308.623	35.8575	6484	6484	MS2	25/320	A2.RAW
	High	LQTLQSENSSLR	GIT2_MOUSE	1	0.000496167	0.0175439	1	40		2	688.367	1375.73	6.08293	19.6361	3441	3441	MS2	7/122	A2.RAW
	High	LIEIQYELTDR	GIT2_MOUSE	1	0.000495261	0.303571	1	40	33	2	696.879	1392.75	9.73942	35.4397	6405	6405	MS2	9/106	A2.RAW
	High	GSRPmSmYETGSGqKPYLPMGEASHPEESR	GIT2_MOUSE	1	0.000456188	0.0892857	1	39		4	832.875	3328.48	-292.173	20.0211	3513	3513	MS2	32/340	A2.RAW
	High	FnAHEFATLVIDILSDAK	GIT2_MOUSE	1	0.000589314	0.75	1	40	30	3	668.689	2004.05	-487.372	36.9728	6701	6701	MS2	11/190	A2.RAW
	High	QNSTPESDYDNTAcDPEPDDTGSTR	GIT2_MOUSE	1	0.000615973	0.163636	1	40	22	2	1386.54	2772.08	0.112236	17.7548	3093	3093	MS2	10/282	A2.RAW
	High	YQmLAFVHR	GIT2_MOUSE	1	0.000593799	0.145455	1	39	34	2	590.802	1180.6	2.45692	21.2194	3746	3746	MS2	7/80	A2.RAW
	High	TVSTQHSTESQDNDqPDYDSVASDEDTDVETR	GIT2_MOUSE	1	0.000598354	0.0181818	1	39	33	4	893.626	3571.48	-271.869	19.4283	3403	3403	MS2	14/362	A2.RAW
	High	TGNLETcLR	GIT1_MOUSE;GIT2_MOUSE	2	0.00113095	0.0566038	1	40	32	2	532.266	1063.52	4.20153	19.3342	3385	3385	MS2	8/86	A2.RAW
	High	FNAHEFATLVIDILSDAKR	GIT2_MOUSE	1	0.00124063	0.0566038	1	40	30	3	720.725	2160.16	6.83273	36.2461	6558	6558	MS2	17/200	A2.RAW
	High	SSDVcADcNGPDPSWASVNR	GIT2_MOUSE	1	0.00307863	0.0625	1	40	29	3	731.974	2193.91	7.14111	21.5681	3812	3812	MS2	13/206	A2.RAW
	High	GSRPmSmYETGSGQKPYLPMGEASHPEESR	GIT2_MOUSE	1	0.00299647	0.145833	1	39	29	5	666.502	3328.48	4.13637	19.9845	3506	3506	MS2	20/340	A2.RAW
	High	GSRPmSmYETGSGqKPYLPmGEASHPEESR	GIT2_MOUSE	1	0.00319044	0.0625	1	39	23	4	836.874	3344.47	-290.716	18.5434	3239	3239	MS2	22/340	A2.RAW
	High	QNSTPESDYDNTAcDPEPDDTGSTR	GIT2_MOUSE	1	0.00428014	0.0425532	1	40	35	3	924.701	2772.09	2.13302	18.1641	3170	3170	MS2	20/282	A2.RAW
	High	LLSLGAQANFFHPEK	GIT1_MOUSE;GIT2_MOUSE	2	0.00572381	0.152174	1	40	33	3	557.97	1671.89	5.74279	27.6061	4960	4960	MS2	14/150	A2.RAW
	High	QNSTPESDYDNTAcDPEPDDTGSTR	GIT2_MOUSE	1	0.0063017	0.377778	1	40	29	3	924.7	2772.09	1.53854	17.6444	3074	3074	MS2	18/282	A2.RAW
	High	TGNLETcLR	GIT1_MOUSE;GIT2_MOUSE	2	0.00963456	0.209302	1	40		2	532.266	1063.53	5.00498	20.1832	3544	3544	MS2	8/86	A2.RAW
	High	GSRPMSmYETGSGQKPYLPmGEASHPEESR	GIT2_MOUSE	1	0.00860127	0.0930233	1	39	25	4	832.872	3328.47	0.161225	19.284	3376	3376	MS2	18/340	A2.RAW
	High	IHVAVTEmAALFPK	GIT2_MOUSE	1	0.0100205	0	1	40	33	2	771.924	1542.84	3.44252	24.7233	4423	4423	MS2	9/106	A2.RAW
	High	SGQHFLIPQR	GIT2_MOUSE	1	0.00821874	0.0232558	1	39	31	2	591.823	1182.64	0.519206	20.6705	3639	3639	MS2	6/86	A2.RAW
	High	GSRPmSmYETGSGqKPYLPmGEASHPEESR	GIT2_MOUSE	1	0.0109416	1	1	39	24	4	836.872	3344.47	-293.125	18.0305	3145	3145	MS2	26/340	A2.RAW
	High	KALPGDSSLPTDVQLVTqQVIQcAYDIAK	GIT2_MOUSE	1	0.0162516	0.0243902	1	39		4	790.419	3158.66	-306.598	35.887	6489	6489	MS2	10/320	A2.RAW
	High	LAFYLcGR	GIT1_MOUSE;GIT2_MOUSE	2	0.0136099	0.390244	1	39		2	500.261	999.515	6.43075	25.1593	4507	4507	MS2	6/58	A2.RAW
	High	QnSTPESDYDNTAcDPEPDDTGSTR	GIT2_MOUSE	1	0.0178469	0.097561	1	40		2	1386.54	2772.08	-354.861	17.7497	3092	3092	MS2	15/282	A2.RAW
	High	GSRPmSmYETGSGqKPYLPmGEASHPEESR	GIT2_MOUSE	1	0.0176057	0.075	1	39		5	669.703	3344.48	-287.653	18.5486	3240	3240	MS2	15/340	A2.RAW
(Q9Z0U1) Tight junction protein ZO-2	ZO2_MOUSE	18.77	20	14
	Confidence Icon	Sequence	Protein Accessions	# Proteins	Exp Value	Δ Score	Rank	Identity High	Homology Threshold	Charge	m/z [Da]	MH+ [Da]	ΔM [ppm]	RT [min]	First Scan	Last Scan	MS Order	Ions Matched	Spectrum File	Annotation
	High	LAGGNDVGIFVAGIQEGTSAEQEGLQEGDQILK	ZO2_MOUSE	1	5.41102e-08	0.0842105	1	39		3	1115.23	3343.69	6.71056	31.5453	5681	5681	MS2	28/358	A2.RAW
	High	DSIQQQQNEAVWVSEGK	ZO2_MOUSE	1	7.12097e-08	0.536842	1	40		2	973.468	1945.93	1.9473	21.9048	3877	3877	MS2	21/182	A2.RAW
	High	SREDLAAAVSVSTK	ZO2_MOUSE	1	1.46938e-07	0.804348	1	40	36	2	717.387	1433.77	5.1417	20.3665	3579	3579	MS2	11/152	A2.RAW
	High	INGTVTENmSLTDAR	ZO2_MOUSE	1	4.29918e-07	0.0574713	1	40	33	2	819.396	1637.78	2.42819	18.8324	3292	3292	MS2	9/156	A2.RAW
	High	DSIQQQQNEAVWVSEGK	ZO2_MOUSE	1	1.07532e-06	0.253012	1	40		2	973.468	1945.93	1.75911	22.4264	3977	3977	MS2	13/182	A2.RAW
	High	EDLAAAVSVSTK	ZO2_MOUSE	1	2.42925e-06	0.85	1	40	30	2	595.819	1190.63	2.98927	21.8087	3859	3859	MS2	9/108	A2.RAW
	High	InGTVTENmSLTDAR	ZO2_MOUSE	1	4.37984e-06	0.142857	1	40		2	819.888	1638.77	2.49682	19.3428	3387	3387	MS2	12/156	A2.RAW
	High	SREDLAAAVSVSTK	ZO2_MOUSE	1	5.78466e-06	0.802632	1	40	32	2	717.383	1433.76	-0.477513	20.8968	3683	3683	MS2	9/152	A2.RAW
	High	STGDITAAGVTEASR	ZO2_MOUSE	1	1.53285e-05	0.746479	1	40	35	2	718.357	1435.71	3.08796	18.8902	3302	3302	MS2	9/138	A2.RAW
	High	mEEVIWEQYTVTLQK	ZO2_MOUSE	1	0.000104755	0.444444	1	40		2	977.981	1954.95	3.60707	30.1036	5417	5417	MS2	10/146	A2.RAW
	High	SNLPATAGSEIPGGSTK	ZO2_MOUSE	1	0.00039954	0.368421	1	40	29	2	793.909	1586.81	4.80126	19.9898	3507	3507	MS2	19/188	A2.RAW
	High	mEEVIWEQYTVTLQK	ZO2_MOUSE	1	0.000618266	0.363636	1	40		2	977.981	1954.95	3.60707	30.0983	5416	5416	MS2	15/146	A2.RAW
	High	SREDLAAAVSVSTK	ZO2_MOUSE	1	0.00196594	0.607843	1	40	36	3	478.594	1433.77	6.21785	20.3439	3574	3574	MS2	9/152	A2.RAW
	High	HALLDVTPK	ZO2_MOUSE	1	0.00198662	0.72	1	39	29	2	497.29	993.573	-0.184084	20.5434	3614	3614	MS2	6/68	A2.RAW
	High	EDLAAAVSVSTK	ZO2_MOUSE	1	0.00256137	0.77551	1	40	27	2	595.819	1190.63	3.19432	22.3185	3956	3956	MS2	8/108	A2.RAW
	High	DSIQQQQNEAVWVSEGKmEGmDDDAEDR	ZO2_MOUSE	1	0.00305747	0.0416667	1	39	29	3	1081.46	3242.35	0.745149	21.4732	3795	3795	MS2	11/316	A2.RAW
	High	GFGIAVSGGR	ZO2_MOUSE	1	0.00368819	0.723404	1	39	29	2	460.754	920.5	5.78968	21.7735	3852	3852	MS2	7/72	A2.RAW
	High	SYHEAYEPDYGGGYSPSYDR	ZO2_MOUSE	1	0.00763127	1	1	40	23	3	771.647	2312.93	-4.64035	20.6041	3626	3626	MS2	18/188	A2.RAW
	High	YQEEGPVPQPR	ZO2_MOUSE	1	0.0123232	0.261905	1	39	24	2	650.323	1299.64	5.18041	17.4836	3045	3045	MS2	6/100	A2.RAW
	High	DNPHFENGETSIVISDVLPGGPADGLLqENDR	ZO2_MOUSE	1	0.0139684	0.0243902	1	39		3	1136.21	3406.6	0.0274504	30.4233	5476	5476	MS2	31/368	A2.RAW
(Q8BFX3) BTB/POZ domain-containing protein KCTD3	KCTD3_MOUSE	35.34	24	17
	Confidence Icon	Sequence	Protein Accessions	# Proteins	Exp Value	Δ Score	Rank	Identity High	Homology Threshold	Charge	m/z [Da]	MH+ [Da]	ΔM [ppm]	RT [min]	First Scan	Last Scan	MS Order	Ions Matched	Spectrum File	Annotation
	High	TSVSGNWIEIAYGTSSGAVR	KCTD3_MOUSE	1	4.07295e-11	0.346457	1	40		2	1028.02	2055.02	4.85455	28.5406	5131	5131	MS2	14/210	A2.RAW
	High	GmISTQPGSTPLASFK	KCTD3_MOUSE	2	7.68663e-07	0.619048	1	40	30	2	819.417	1637.83	3.61775	23.8377	4250	4250	MS2	22/160	A2.RAW
	High	KVPYLASSPSTSDGGTDSPGTASPSPTK	KCTD3_MOUSE	1	1.25285e-05	0.791667	1	40	32	3	898.104	2692.3	0.602326	20.1419	3536	3536	MS2	23/310	A2.RAW
	High	VIVQHPETVGSGPQLFQTFTVHR	KCTD3_MOUSE	1	1.48063e-05	0.0140845	1	40	30	3	859.792	2577.36	1.16141	26.8563	4823	4823	MS2	12/240	A2.RAW
	High	GnGTQPVLAGnGEDTIR	KCTD3_MOUSE	1	1.76675e-05	0.028169	1	40		2	850.91	1700.81	1.99082	20.8471	3673	3673	MS2	11/180	A2.RAW
	High	HLVSVcADNNHVR	KCTD3_MOUSE	1	2.60942e-05	0.246377	1	40	28	3	507.589	1520.75	8.82101	16.4213	2854	2854	MS2	18/112	A2.RAW
	High	LLDqcDLSTSR	KCTD3_MOUSE	1	3.19751e-05	0.0735294	1	40		2	654.319	1307.63	-748.427	19.9075	3491	3491	MS2	9/108	A2.RAW
	High	TEDKDAGGPTEEELLK	KCTD3_MOUSE	1	0.000380327	0.637931	1	40		2	866.419	1731.83	1.7653	20.4314	3591	3591	MS2	11/168	A2.RAW
	High	TEDKDAGGPTEEELLK	KCTD3_MOUSE	1	0.000932087	0.666667	1	40	33	3	577.951	1731.84	5.56377	20.3054	3567	3567	MS2	14/168	A2.RAW
	High	cATPnISPATSVLQHSR	KCTD3_MOUSE	1	0.000994455	0.320755	1	40		3	613.646	1838.92	-532.253	22.6718	4024	4024	MS2	21/178	A2.RAW
	High	DETGAIFIDRDPAAFAPILnFLR	KCTD3_MOUSE	1	0.00113046	0.0188679	1	40	33	3	854.787	2562.35	-379.957	36.0943	6530	6530	MS2	25/222	A2.RAW
	High	DPAAFAPILNFLR	KCTD3_MOUSE	1	0.00121102	0.415094	1	40		2	722.9	1444.79	-1.05954	35.5848	6432	6432	MS2	15/102	A2.RAW
	High	SAEDEnEHKVEFR	KCTD3_MOUSE	1	0.00196443	0.0980392	1	40		3	530.579	1589.72	-616.696	15.9493	2772	2772	MS2	11/130	A2.RAW
	High	GNGTQPVLAGNGEDTIR	KCTD3_MOUSE	1	0.00379184	0.0208333	1	40	22	2	849.925	1698.84	0.923797	20.2876	3564	3564	MS2	16/180	A2.RAW
	High	GNGTQPVLAGNGEDTIR	KCTD3_MOUSE	1	0.00408845	0.212766	1	40	22	2	849.928	1698.85	4.22911	20.3307	3572	3572	MS2	9/180	A2.RAW
	High	SIERPVPEnGHmGPAqTEVK	KCTD3_MOUSE	1	0.00782997	0.0454545	1	40		3	731.695	2193.07	-444.348	17.514	3050	3050	MS2	17/218	A2.RAW
	High	RLLLcEELER	KCTD3_MOUSE	1	0.00842046	0.204545	1	40		2	665.865	1330.72	5.56109	24.351	4349	4349	MS2	11/96	A2.RAW
	High	DFQTLNLNR	KCTD3_MOUSE	1	0.0125329	0.52381	1	40	34	2	560.792	1120.58	2.7602	22.997	4088	4088	MS2	7/82	A2.RAW
	High	DPAAFAPILNFLR	KCTD3_MOUSE	1	0.0138918	0.380952	1	40	36	3	482.273	1444.8	6.13387	35.6538	6445	6445	MS2	13/102	A2.RAW
	High	HLVSVcADNnHVR	KCTD3_MOUSE	1	0.0145155	0.0952381	1	40	35	3	507.913	1521.72	1.29016	16.9791	2954	2954	MS2	13/112	A2.RAW
	High	QTLmWIPDSFFSSLLSGR	KCTD3_MOUSE	1	0.0172181	0.097561	1	40	22	2	1051.02	2101.04	-3.30233	36.261	6561	6561	MS2	10/198	A2.RAW
	High	ILSLEETESHGSYSSGNDIGPFGERDDQQVFIQK	KCTD3_MOUSE	1	0.0138863	1	1	39	23	4	946.446	3782.76	-4.50523	26.4749	4753	4753	MS2	12/346	A2.RAW
	High	SIERPVPEnGHmGPAqTEVK	KCTD3_MOUSE	1	0.0197179	0.05	1	40		4	549.025	2193.08	-441.18	17.6278	3070	3070	MS2	15/218	A2.RAW
	High	SIERPVPEnGHmGPAQTEVK	KCTD3_MOUSE	1	0.0212303	0.025	1	40		3	731.367	2192.09	-443.875	16.9686	2952	2952	MS2	14/218	A2.RAW
(P11499) Heat shock protein HSP 90-beta	HS90B_MOUSE	14.78	12	9
	Confidence Icon	Sequence	Protein Accessions	# Proteins	Exp Value	Δ Score	Rank	Identity High	Homology Threshold	Charge	m/z [Da]	MH+ [Da]	ΔM [ppm]	RT [min]	First Scan	Last Scan	MS Order	Ions Matched	Spectrum File	Annotation
	High	NPDDITQEEYGEFYK	HS90B_MOUSE	1	8.34654e-07	0.22619	1	40		2	924.405	1847.8	2.76021	23.6092	4205	4205	MS2	20/158	A2.RAW
	High	NPDDITQEEYGEFYK	HS90B_MOUSE	1	1.7927e-06	0.197531	1	40	35	2	924.405	1847.8	2.76021	23.6041	4204	4204	MS2	11/158	A2.RAW
	High	HSQFIGYPITLYLEK	HS90B_MOUSE	1	2.17413e-06	0.3	1	40	28	2	904.989	1808.97	7.01034	29.8002	5362	5362	MS2	9/160	A2.RAW
	High	ELISNASDALDK	HS90B_MOUSE	2	3.10724e-06	0.493671	1	40	32	2	638.328	1275.65	4.01635	21.6501	3828	3828	MS2	9/122	A2.RAW
	High	SLTNDWEDHLAVK	HS90B_MOUSE	1	4.10494e-06	0.220779	1	39		2	764.379	1527.75	4.4488	24.3991	4358	4358	MS2	18/128	A2.RAW
	High	HSQFIGYPITLYLEK	HS90B_MOUSE	1	4.53195e-06	0.428571	1	40	29	2	904.989	1808.97	7.01034	29.8105	5364	5364	MS2	17/160	A2.RAW
	High	SLTNDWEDHLAVK	HS90B_MOUSE	1	8.83705e-06	0.202703	1	39		2	764.379	1527.75	4.4488	24.4038	4359	4359	MS2	10/128	A2.RAW
	High	HFSVEGQLEFR	HS90A_MOUSE;HS90B_MOUSE	2	2.65869e-05	0.507246	1	40	33	2	674.839	1348.67	4.61239	24.1626	4312	4312	MS2	8/100	A2.RAW
	High	HLEINPDHPIVETLR	HS90B_MOUSE	1	0.000521951	0.0535714	1	40	27	3	594.991	1782.96	4.70159	23.7873	4240	4240	MS2	17/152	A2.RAW
	High	EDQTEYLEER	HS90A_MOUSE;HS90B_MOUSE	2	0.00441184	0.108696	1	39		2	656.291	1311.57	3.37542	18.438	3220	3220	MS2	8/102	A2.RAW
	High	VILHLKEDQTEYLEER	HS90A_MOUSE;HS90B_MOUSE	2	0.0137788	0.047619	1	40	27	3	672.357	2015.06	5.38978	22.7432	4038	4038	MS2	9/156	A2.RAW
	High	SIYYITGESK	HS90B_MOUSE	1	0.0151599	0.690476	1	40	28	2	580.797	1160.59	3.38326	21.5173	3803	3803	MS2	7/88	A2.RAW
(P42225) Signal transducer and activator of transcription 1	STAT1_MOUSE	13.62	9	8
	Confidence Icon	Sequence	Protein Accessions	# Proteins	Exp Value	Δ Score	Rank	Identity High	Homology Threshold	Charge	m/z [Da]	MH+ [Da]	ΔM [ppm]	RT [min]	First Scan	Last Scan	MS Order	Ions Matched	Spectrum File	Annotation
	High	FNQAQEGNIQNTVmLDK	STAT1_MOUSE	1	3.46269e-13	0.304054	1	40		2	983.474	1965.94	3.39626	21.9101	3878	3878	MS2	14/178	A2.RAW
	High	TLEELQDEYDFK	STAT1_MOUSE	1	1.13632e-06	0.650602	1	40		2	765.359	1529.71	5.9574	24.9365	4464	4464	MS2	18/118	A2.RAW
	High	GLNADQLSmLGEK	STAT1_MOUSE	1	2.65908e-06	0.35443	1	40	31	2	696.35	1391.69	6.53036	22.8863	4066	4066	MS2	15/130	A2.RAW
	High	TELISVSEVHPSR	STAT1_MOUSE	1	3.49079e-06	0.766234	1	39	35	2	727.388	1453.77	3.51474	21.9842	3892	3892	MS2	9/118	A2.RAW
	High	FNQAQEGNIQNTVmLDK	STAT1_MOUSE	1	2.02434e-05	0.2	1	40	35	3	655.985	1965.94	4.13453	21.8953	3875	3875	MS2	11/178	A2.RAW
	High	VmAAENIPENPLK	STAT1_MOUSE	1	6.6903e-05	0.569231	1	39	28	2	721.376	1441.74	5.76925	22.1865	3931	3931	MS2	8/118	A2.RAW
	High	ELSAVTFPDIIR	STAT1_MOUSE	1	0.000146526	0.677419	1	40	36	2	680.881	1360.75	5.35058	29.6306	5331	5331	MS2	7/104	A2.RAW
	High	DQVmcIEQEIK	STAT1_MOUSE	1	0.000198735	0.433333	1	40	33	2	704.829	1408.65	4.21117	22.7531	4040	4040	MS2	8/114	A2.RAW
	High	EGAITFTWVER	STAT1_MOUSE	1	0.0011021	0.653846	1	39	34	2	654.834	1308.66	1.32997	27.6241	4964	4964	MS2	8/98	A2.RAW
(P97366) Ecotropic viral integration site 5 protein	EVI5_MOUSE	15.45	11	9
	Confidence Icon	Sequence	Protein Accessions	# Proteins	Exp Value	Δ Score	Rank	Identity High	Homology Threshold	Charge	m/z [Da]	MH+ [Da]	ΔM [ppm]	RT [min]	First Scan	Last Scan	MS Order	Ions Matched	Spectrum File	Annotation
	High	AIVWQLLcNAQSmTIK	EVI5_MOUSE	1	1.7059e-11	0.648855	1	40	35	2	946.5	1891.99	8.47108	30.5111	5492	5492	MS2	13/146	A2.RAW
	High	EADSIAAVAELQQHIAELEIQKEEGK	EVI5_MOUSE	1	1.46865e-08	0.029703	1	40	35	3	950.495	2849.47	6.68392	29.6799	5340	5340	MS2	27/274	A2.RAW
	High	VGLALLQmNQAELmqLDmEGmLQHFQK	EVI5_MOUSE	1	2.57687e-07	0.0561798	1	39		3	1060.85	3180.53	-305.758	29.2287	5258	5258	MS2	17/262	A2.RAW
	High	VGLALLQmNQAELmQLDmEGmLQHFQK	EVI5_MOUSE	1	4.67105e-06	0.0657895	1	39	26	3	1060.85	3180.53	3.85983	29.2616	5264	5264	MS2	13/262	A2.RAW
	High	DQIAELTHELR	EVI5_MOUSE	1	3.41557e-05	0.208955	1	39		2	662.85	1324.69	4.7791	24.5198	4382	4382	MS2	8/114	A2.RAW
	High	GLLAQLSEAK	EVI5_MOUSE	1	0.000200606	0.466667	1	40		2	515.302	1029.6	2.46878	25.1868	4512	4512	MS2	14/84	A2.RAW
	High	LSEAESqcALK	EVI5_MOUSE	1	0.0037073	0.0208333	1	40	35	2	618.306	1235.6	-787.402	16.8616	2934	2934	MS2	12/96	A2.RAW
	High	IVNEWDDVR	EVI5_MOUSE	1	0.00447338	0.553191	1	40	34	2	573.285	1145.56	3.21428	21.719	3841	3841	MS2	14/82	A2.RAW
	High	ELKDqIAELTHELR	EVI5_MOUSE	1	0.00427736	0.148936	1	40		3	565.637	1694.9	-587.016	27.346	4913	4913	MS2	19/148	A2.RAW
	High	NNSFPDENNIAR	EVI5_MOUSE	1	0.00548977	0.152174	1	40		2	695.824	1390.64	4.95152	19.7219	3457	3457	MS2	11/118	A2.RAW
	High	AIVWQLLcNAQSmTIK	EVI5_MOUSE	1	0.0120909	0.139535	1	40	25	3	631.333	1891.99	4.75412	30.4885	5488	5488	MS2	9/146	A2.RAW
(Q02248) Catenin beta-1	CTNB1_MOUSE	15.11	10	6
	Confidence Icon	Sequence	Protein Accessions	# Proteins	Exp Value	Δ Score	Rank	Identity High	Homology Threshold	Charge	m/z [Da]	MH+ [Da]	ΔM [ppm]	RT [min]	First Scan	Last Scan	MS Order	Ions Matched	Spectrum File	Annotation
	High	LIILASGGPQALVNImR	CTNB1_MOUSE	1	4.46119e-09	0.719626	1	40		2	891.524	1782.04	5.40083	29.3386	5278	5278	MS2	12/142	A2.RAW
	High	VAAGVLcELAQDKEAAEAIEAEGATAPLTELLHSR	CTNB1_MOUSE	1	3.01294e-07	0.0795455	1	39	33	4	909.222	3633.87	6.20716	32.7534	5900	5900	MS2	25/372	A2.RAW
	High	VAAGVLcELAQDKEAAEAIEAEGATAPLTELLHSR	CTNB1_MOUSE	1	1.16632e-05	0.111111	1	39	30	4	909.223	3633.87	7.61803	32.7188	5894	5894	MS2	25/372	A2.RAW
	High	AAVSHWQQqSYLDSGIHSGATTTAPSLSGK	CTNB1_MOUSE	1	2.22859e-05	0.0428571	1	40	31	3	1029.17	3085.51	-316.087	22.96	4081	4081	MS2	27/326	A2.RAW
	High	VAAGVLcELAqDKEAAEAIEAEGATAPLTELLHSR	CTNB1_MOUSE	1	2.93359e-05	1	1	39	25	3	1212.29	3634.85	6.12324	32.806	5910	5910	MS2	26/372	A2.RAW
	High	LLNDEDQVVVNK	CTNB1_MOUSE	1	8.51058e-05	0.234375	1	40	34	2	693.371	1385.73	4.8068	20.3486	3575	3575	MS2	8/110	A2.RAW
	High	NEGVATYAAAVLFR	CTNB1_MOUSE	1	0.000125036	0.322581	1	39	29	2	741.396	1481.79	7.37005	30.3977	5471	5471	MS2	10/138	A2.RAW
	High	SPQmVSAIVR	CTNB1_MOUSE	1	0.00038508	0.0862069	1	40	36	2	552.299	1103.59	1.76966	19.2118	3362	3362	MS2	8/96	A2.RAW
	High	LIILASGGPQALVNIMR	CTNB1_MOUSE	1	0.00615369	0.0444444	1	40	35	3	589.354	1766.05	6.08797	32.6393	5879	5879	MS2	14/142	A2.RAW
	High	LIILASGGPQALVNImR	CTNB1_MOUSE	1	0.00764629	0.111111	1	40	30	3	594.685	1782.04	5.35904	29.4099	5291	5291	MS2	13/142	A2.RAW
(P07901) Heat shock protein HSP 90-alpha	HS90A_MOUSE	15.83	10	10
	Confidence Icon	Sequence	Protein Accessions	# Proteins	Exp Value	Δ Score	Rank	Identity High	Homology Threshold	Charge	m/z [Da]	MH+ [Da]	ΔM [ppm]	RT [min]	First Scan	Last Scan	MS Order	Ions Matched	Spectrum File	Annotation
	High	TLTIVDTGIGmTK	HS90A_MOUSE	1	9.00836e-09	0.846154	1	40	35	2	683.371	1365.74	4.07594	24.5106	4380	4380	MS2	11/118	A2.RAW
	High	NPDDITNEEYGEFYK	HS90A_MOUSE	1	4.03499e-08	0.237113	1	40	31	2	917.396	1833.78	1.79643	23.3975	4165	4165	MS2	19/158	A2.RAW
	High	YYTSASGDEmVSLK	HS90A_MOUSE	1	1.18439e-05	0.861111	1	40	27	2	783.854	1566.7	1.32459	19.8897	3488	3488	MS2	11/122	A2.RAW
	High	ELISnSSDALDK	HS90A_MOUSE	1	1.8781e-05	0.380282	1	40		2	646.325	1291.64	-757.706	20.0939	3527	3527	MS2	8/122	A2.RAW
	High	HFSVEGQLEFR	HS90A_MOUSE;HS90B_MOUSE	2	2.65869e-05	0.507246	1	40	33	2	674.839	1348.67	4.61239	24.1626	4312	4312	MS2	8/100	A2.RAW
	High	SLTNDWEEHLAVK	HS90A_MOUSE	1	0.000199365	0.416667	1	40	28	2	771.387	1541.77	4.23379	24.7583	4430	4430	MS2	15/128	A2.RAW
	High	FYEQFSK	HS90A_MOUSE	1	0.00197056	0.52	1	40		2	474.73	948.452	6.34163	19.5376	3423	3423	MS2	6/60	A2.RAW
	High	EDQTEYLEER	HS90A_MOUSE;HS90B_MOUSE	2	0.00441184	0.108696	1	39		2	656.291	1311.57	3.37542	18.438	3220	3220	MS2	8/102	A2.RAW
	High	HSQFIGYPITLFVEK	HS90A_MOUSE	1	0.0122535	0.452381	1	40	25	2	889.983	1778.96	6.60885	30.8714	5558	5558	MS2	18/160	A2.RAW
	High	VILHLKEDQTEYLEER	HS90A_MOUSE;HS90B_MOUSE	2	0.0137788	0.047619	1	40	27	3	672.357	2015.06	5.38978	22.7432	4038	4038	MS2	9/156	A2.RAW
(O35286) Putative pre-mRNA-splicing factor ATP-dependent RNA helicase DHX15	DHX15_MOUSE	7.92	7	6
	Confidence Icon	Sequence	Protein Accessions	# Proteins	Exp Value	Δ Score	Rank	Identity High	Homology Threshold	Charge	m/z [Da]	MH+ [Da]	ΔM [ppm]	RT [min]	First Scan	Last Scan	MS Order	Ions Matched	Spectrum File	Annotation
	High	TLATDILmGVLK	DHX15_MOUSE	1	3.16261e-07	0.579545	1	40		2	645.876	1290.74	8.5953	32.4275	5840	5840	MS2	9/96	A2.RAW
	High	HRLDLGEDYPSGK	DHX15_MOUSE	1	2.08809e-05	0.757143	1	40	33	3	496.25	1486.74	4.64471	18.7412	3275	3275	MS2	13/132	A2.RAW
	High	LDLGEDYPSGK	DHX15_MOUSE	1	8.38363e-05	0.765625	1	39	32	2	597.29	1193.57	3.08306	20.9771	3698	3698	MS2	8/94	A2.RAW
	High	TEmQDNTYPEILR	DHX15_MOUSE	1	0.000149113	0.322581	1	40	31	2	813.382	1625.76	5.61902	23.292	4145	4145	MS2	10/132	A2.RAW
	High	TEmQDNTYPEILR	DHX15_MOUSE	1	0.000667598	0.490909	1	40	28	2	813.382	1625.76	5.61902	23.2969	4146	4146	MS2	10/132	A2.RAW
	High	YGVIILDEAHER	DHX15_MOUSE	1	0.000942059	0.660377	1	40	33	2	707.873	1414.74	4.50818	24.1719	4314	4314	MS2	8/96	A2.RAW
	High	EVDDLGPEVGDIK	DHX15_MOUSE	1	0.00136278	0.634615	1	40	34	2	693.347	1385.69	4.62542	23.043	4097	4097	MS2	9/116	A2.RAW
(Q3U0V1) Far upstream element-binding protein 2	FUBP2_MOUSE	17.38	7	7
	Confidence Icon	Sequence	Protein Accessions	# Proteins	Exp Value	Δ Score	Rank	Identity High	Homology Threshold	Charge	m/z [Da]	MH+ [Da]	ΔM [ppm]	RT [min]	First Scan	Last Scan	MS Order	Ions Matched	Spectrum File	Annotation
	High	AINQQTGAFVEISR	FUBP2_MOUSE	1	1.76253e-08	0.346535	1	40		2	767.409	1533.81	5.88824	23.1776	4123	4123	MS2	10/140	A2.RAW
	High	VQISPDSGGLPER	FUBP2_MOUSE	1	1.85364e-05	0.2	1	39		2	677.855	1354.7	5.15338	20.4364	3592	3592	MS2	8/134	A2.RAW
	High	GGGGPGGGGPGGGGASGGPSqPPGGGGPGIR	FUBP2_MOUSE	1	0.000147358	0.016129	1	40	35	3	776.373	2327.1	-415.754	17.7446	3091	3091	MS2	29/268	A2.RAW
	High	LASQGDSIGSqLGPIHPPPR	FUBP2_MOUSE	1	0.000206518	0.133333	1	40	24	3	676.363	2027.07	-481.779	23.0709	4102	4102	MS2	11/198	A2.RAW
	High	SVSLTGAPESVQK	FUBP2_MOUSE	1	0.00086349	0.518519	1	40		2	651.852	1302.7	4.55912	19.6781	3449	3449	MS2	13/116	A2.RAW
	High	VGGGIDVPVPR	FUBP2_MOUSE	1	0.00676826	1	1	39	23	2	533.308	1065.61	3.28345	22.9927	4087	4087	MS2	7/80	A2.RAW
	High	GGPPGQFHDNANGGqnGTVQEImIPAGK	FUBP2_MOUSE	1	0.0185588	0.025	1	40		3	936.77	2808.29	-352.714	22.5431	3999	3999	MS2	29/284	A2.RAW
(Q60865) Caprin-1	CAPR1_MOUSE	16.83	6	5
	Confidence Icon	Sequence	Protein Accessions	# Proteins	Exp Value	Δ Score	Rank	Identity High	Homology Threshold	Charge	m/z [Da]	MH+ [Da]	ΔM [ppm]	RT [min]	First Scan	Last Scan	MS Order	Ions Matched	Spectrum File	Annotation
	High	SSGPPPPSGSSGSEAAAGAAAPASqHPATGTGAVQTEAmK	CAPR1_MOUSE	1	4.23247e-07	0.0348837	1	39		3	1197.89	3591.66	-274.507	17.9368	3127	3127	MS2	15/414	A2.RAW
	High	LNQDQLDAVSK	CAPR1_MOUSE	1	1.79902e-06	0.246914	1	40	35	2	615.822	1230.64	3.16002	18.8569	3296	3296	MS2	16/110	A2.RAW
	High	SFmALSQDIQK	CAPR1_MOUSE	1	1.74175e-05	0.628571	1	39	35	2	642.322	1283.64	5.87747	22.174	3929	3929	MS2	13/102	A2.RAW
	High	YQEVTNnLEFAK	CAPR1_MOUSE	1	0.000323962	0.0517241	1	40	36	2	728.864	1456.72	16.9168	22.4849	3988	3988	MS2	10/120	A2.RAW
	High	SSGPPPPSGSSGSEAAAGAAAPASQHPATGTGAVQTEAmK	CAPR1_MOUSE	1	0.00201667	0.06	1	39	31	4	898.676	3591.68	5.83394	17.9082	3122	3122	MS2	21/414	A2.RAW
	High	LAQSNQVPVQPEATQVPLVSSTSEGYTASQPLYQPSHATEQRPQK	CAPR1_MOUSE	1	0.00224185	0.0638298	1	37	26	4	1220.11	4877.43	-1.29867	25.046	4485	4485	MS2	17/508	A2.RAW
(Q9EQH3) Vacuolar protein sorting-associated protein 35	VPS35_MOUSE	9.3	6	5
	Confidence Icon	Sequence	Protein Accessions	# Proteins	Exp Value	Δ Score	Rank	Identity High	Homology Threshold	Charge	m/z [Da]	MH+ [Da]	ΔM [ppm]	RT [min]	First Scan	Last Scan	MS Order	Ions Matched	Spectrum File	Annotation
	High	SDDPDQQYLILNTAR	VPS35_MOUSE	1	5.70054e-07	0.593023	1	40		2	874.929	1748.85	2.92418	24.8116	4440	4440	MS2	19/154	A2.RAW
	High	IPVDTYNNILTVLK	VPS35_MOUSE	1	7.54987e-06	0.346667	1	40	36	2	801.963	1602.92	5.26253	30.5533	5500	5500	MS2	10/132	A2.RAW
	High	SDDPDQQYLILNTAR	VPS35_MOUSE	1	4.08241e-05	0.119403	1	40		2	874.929	1748.85	2.92418	24.8013	4438	4438	MS2	10/154	A2.RAW
	High	IREDLPnLESSEETEQINK	VPS35_MOUSE	1	0.000448625	0.0350877	1	40	34	3	748.706	2244.1	-436.893	22.5226	3995	3995	MS2	12/202	A2.RAW
	High	QIVLTGILEQVVNcR	VPS35_MOUSE	1	0.000813694	0.0185185	1	40	35	3	581.329	1741.97	6.2313	32.9113	5929	5929	MS2	10/148	A2.RAW
	High	LSQLEGVNVER	VPS35_MOUSE	1	0.00158589	0.431373	1	40	33	2	622.338	1243.67	3.99116	20.9898	3700	3700	MS2	7/112	A2.RAW
(Q8R1F1) Niban-like protein 1	NIBL1_MOUSE	11.62	5	5
	Confidence Icon	Sequence	Protein Accessions	# Proteins	Exp Value	Δ Score	Rank	Identity High	Homology Threshold	Charge	m/z [Da]	MH+ [Da]	ΔM [ppm]	RT [min]	First Scan	Last Scan	MS Order	Ions Matched	Spectrum File	Annotation
	High	NHVQPYIPSILEALmVPTSqGFTEVR	NIBL1_MOUSE	1	3.55172e-06	0.0512821	1	40		3	981.512	2942.52	-330.252	33.5684	6053	6053	MS2	13/280	A2.RAW
	High	EVTDmNLNVINEGGIDK	NIBL1_MOUSE	1	7.68807e-06	0.586667	1	40	32	2	938.954	1876.9	2.67363	23.4078	4167	4167	MS2	12/180	A2.RAW
	High	EQmDNAVYTFETLLHqELGK	NIBL1_MOUSE	1	0.000340996	0.0172414	1	40		3	794.721	2382.15	-404.379	33.0239	5949	5949	MS2	11/220	A2.RAW
	High	FQELIFEDFAR	NIBL1_MOUSE	1	0.000377158	0.473684	1	40		2	707.859	1414.71	8.04698	30.375	5467	5467	MS2	13/108	A2.RAW
	High	EALLQITIPFLLK	NIBL1_MOUSE	1	0.000693591	0.618182	1	39		2	749.969	1498.93	4.20991	35.9877	6509	6509	MS2	12/124	A2.RAW
(P42227) Signal transducer and activator of transcription 3	STAT3_MOUSE	10.13	4	4
	Confidence Icon	Sequence	Protein Accessions	# Proteins	Exp Value	Δ Score	Rank	Identity High	Homology Threshold	Charge	m/z [Da]	MH+ [Da]	ΔM [ppm]	RT [min]	First Scan	Last Scan	MS Order	Ions Matched	Spectrum File	Annotation
	High	LLQTAATAAQQGGQAnHPTAAVVTEK	STAT3_MOUSE	1	8.29899e-07	0.0238095	1	40	29	3	859.453	2576.34	-381.593	20.1603	3539	3539	MS2	16/288	A2.RAW
	High	ImDATNILVSPLVYLYPDIPKEEAFGK	STAT3_MOUSE	1	5.04165e-05	0.151515	1	40	27	3	1018.2	3052.6	0.330962	34.164	6167	6167	MS2	21/290	A2.RAW
	High	TQIQSVEPYTK	STAT3_MOUSE	1	0.00019737	0.233333	1	40	33	2	647.341	1293.68	5.06706	19.1927	3358	3358	MS2	10/116	A2.RAW
	High	VcIDKDSGDVAALR	STAT3_MOUSE	1	0.00224034	0.68	1	40	32	3	506.927	1518.77	5.22207	20.3532	3576	3576	MS2	16/132	A2.RAW
(P59242) Cingulin	CING_MOUSE	7.81	5	5
	Confidence Icon	Sequence	Protein Accessions	# Proteins	Exp Value	Δ Score	Rank	Identity High	Homology Threshold	Charge	m/z [Da]	MH+ [Da]	ΔM [ppm]	RT [min]	First Scan	Last Scan	MS Order	Ions Matched	Spectrum File	Annotation
	High	STSLLELAPKPTSSInTIDTAPLSSVDSLINK	CING_MOUSE	1	9.71578e-06	0.0410959	1	39	33	3	1104.94	3312.8	-291.859	31.5613	5684	5684	MS2	29/346	A2.RAW
	High	ELEQQNLQLQK	CING_MOUSE	1	1.24334e-05	0.486111	1	39		2	685.87	1370.73	4.5369	19.727	3458	3458	MS2	7/98	A2.RAW
	High	LASSEGFQKPSASLSqLESQNQLLQER	CING_MOUSE	1	0.000660052	0.0363636	1	39	34	3	992.512	2975.52	-325.575	25.9554	4656	4656	MS2	13/292	A2.RAW
	High	GLAEGGEAVEAR	CING_MOUSE	1	0.000947011	0.528302	1	40		2	579.793	1158.58	2.93069	17.2153	2996	2996	MS2	12/100	A2.RAW
	High	LQGLEQEAENK	CING_MOUSE	1	0.00390756	0.212766	1	40		2	629.819	1258.63	1.88859	17.9551	3131	3131	MS2	8/106	A2.RAW
(Q9WVR4) Fragile X mental retardation syndrome-related protein 2	FXR2_MOUSE	11.89	5	4
	Confidence Icon	Sequence	Protein Accessions	# Proteins	Exp Value	Δ Score	Rank	Identity High	Homology Threshold	Charge	m/z [Da]	MH+ [Da]	ΔM [ppm]	RT [min]	First Scan	Last Scan	MS Order	Ions Matched	Spectrum File	Annotation
	High	AGYTTDESSSSSLHTTR	FXR2_MOUSE	1	7.72514e-06	0.824324	1	40	30	3	600.609	1799.81	5.06572	15.7401	2734	2734	MS2	10/152	A2.RAW
	High	EITEGDEVEVYSR	FXR2_MOUSE	1	3.95709e-05	1	1	40	26	2	763.356	1525.7	1.91134	20.7154	3648	3648	MS2	10/118	A2.RAW
	High	TGGPAYGPSSDPSTASETESEKR	FXR2_MOUSE	1	0.00270494	0.755102	1	40	27	3	771.02	2311.05	5.93682	16.6385	2893	2893	MS2	10/218	A2.RAW
	High	TGGPAYGPSSDPSTASETESEKR	FXR2_MOUSE	1	0.0169262	0.585366	1	40	32	3	771.02	2311.04	5.30298	16.7702	2917	2917	MS2	10/218	A2.RAW
	High	TVMDGALESDGPNmTENGLEDESRPqR	FXR2_MOUSE	1	0.0216728	0.025	1	39	25	3	989.43	2966.28	335.94	19.8843	3487	3487	MS2	12/280	A2.RAW
(Q99K01) Pyridoxal-dependent decarboxylase domain-containing protein 1	PDXD1_MOUSE	6.1	3	3
	Confidence Icon	Sequence	Protein Accessions	# Proteins	Exp Value	Δ Score	Rank	Identity High	Homology Threshold	Charge	m/z [Da]	MH+ [Da]	ΔM [ppm]	RT [min]	First Scan	Last Scan	MS Order	Ions Matched	Spectrum File	Annotation
	High	AVPVSNIAPAAVGR	PDXD1_MOUSE	1	3.59458e-06	0.807692	1	40	31	2	661.385	1321.76	2.28865	22.0961	3914	3914	MS2	10/120	A2.RAW
	High	ILVEDELSSPVVVFR	PDXD1_MOUSE	1	1.16688e-05	0.780822	1	40	33	2	851.48	1701.95	6.27347	29.9102	5382	5382	MS2	8/122	A2.RAW
	High	GSDAVSETSSVSHIEDLEK	PDXD1_MOUSE	1	0.0040883	0.680851	1	40	30	3	663.982	1989.93	3.32139	22.272	3947	3947	MS2	16/176	A2.RAW
(Q9ES28) Rho guanine nucleotide exchange factor 7	ARHG7_MOUSE	7.42	4	4
	Confidence Icon	Sequence	Protein Accessions	# Proteins	Exp Value	Δ Score	Rank	Identity High	Homology Threshold	Charge	m/z [Da]	MH+ [Da]	ΔM [ppm]	RT [min]	First Scan	Last Scan	MS Order	Ions Matched	Spectrum File	Annotation
	High	GASSPGILVLTTGLSKPFmR	ARHG7_MOUSE	1	2.7489e-06	0.822785	1	40	31	3	683.383	2048.13	5.85041	30.0589	5409	5409	MS2	13/184	A2.RAW
	High	SLDmTDNTNSQLVVR	ARHG7_MOUSE	1	0.000198957	0.366667	1	40		2	854.912	1708.82	-0.673409	20.441	3593	3593	MS2	7/146	A2.RAW
	High	NAFEISGSmIER	ARHG7_MOUSE	1	0.000446313	0.321429	1	39	33	2	685.324	1369.64	-0.6729	22.5798	4006	4006	MS2	15/124	A2.RAW
	High	SLVDTVYALKDEVQELR	ARHG7_MOUSE	1	0.014549	0.119048	1	40	34	3	660.028	1978.07	9.68734	31.6623	5702	5702	MS2	13/170	A2.RAW
(P02535) Keratin, type I cytoskeletal 10	K1C10_MOUSE	5.96	3	3
	Confidence Icon	Sequence	Protein Accessions	# Proteins	Exp Value	Δ Score	Rank	Identity High	Homology Threshold	Charge	m/z [Da]	MH+ [Da]	ΔM [ppm]	RT [min]	First Scan	Last Scan	MS Order	Ions Matched	Spectrum File	Annotation
	High	ALEESNYELEGK	K1C10_MOUSE	1	2.43364e-06	0.518987	1	39		2	691.332	1381.66	6.11043	19.7508	3462	3462	MS2	9/114	A2.RAW
	High	QSLEASLAETEGR	K1C10_MOUSE	1	7.10466e-06	0.173333	1	40	31	2	695.847	1390.69	4.75757	22.2674	3946	3946	MS2	10/138	A2.RAW
	High	LENEIQTYR	K1C10_MOUSE	1	0.000364596	0.350877	1	39		2	583.299	1165.59	4.98672	18.8236	3290	3290	MS2	7/86	A2.RAW
(P04104) Keratin, type II cytoskeletal 1	K2C1_MOUSE	3.77	3	3
	Confidence Icon	Sequence	Protein Accessions	# Proteins	Exp Value	Δ Score	Rank	Identity High	Homology Threshold	Charge	m/z [Da]	MH+ [Da]	ΔM [ppm]	RT [min]	First Scan	Last Scan	MS Order	Ions Matched	Spectrum File	Annotation
	High	FLEQQNQVLQTK	K2C1_MOUSE;K2C1B_MOUSE	5	1.76289e-06	0.345679	1	40		2	738.398	1475.79	2.48459	21.1666	3735	3735	MS2	10/120	A2.RAW
	High	TNAENEFVTIKK	K2C1_MOUSE	1	6.78243e-06	0.146667	1	40	35	2	697.373	1393.74	4.90047	20.0263	3514	3514	MS2	9/124	A2.RAW
	High	TNAENEFVTIK	K2C1_MOUSE	1	0.00623466	0.266667	1	39	27	2	633.325	1265.64	4.2385	22.3456	3961	3961	MS2	11/114	A2.RAW
(Q6IFZ6) Keratin, type II cytoskeletal 1b	K2C1B_MOUSE	4.2	2	2
	Confidence Icon	Sequence	Protein Accessions	# Proteins	Exp Value	Δ Score	Rank	Identity High	Homology Threshold	Charge	m/z [Da]	MH+ [Da]	ΔM [ppm]	RT [min]	First Scan	Last Scan	MS Order	Ions Matched	Spectrum File	Annotation
	High	FLEQQNQVLQTK	K2C1_MOUSE;K2C1B_MOUSE	5	1.76289e-06	0.345679	1	40		2	738.398	1475.79	2.48459	21.1666	3735	3735	MS2	10/120	A2.RAW
	High	FLEQQNQVLQTKWELLQqVnTSTR	K2C1B_MOUSE	1	0.000331053	0.0344828	1	40	29	3	978.188	2932.55	-324.548	28.8029	5180	5180	MS2	24/264	A2.RAW
(P27641) X-ray repair cross-complementing protein 5	XRCC5_MOUSE	7.24	4	4
	Confidence Icon	Sequence	Protein Accessions	# Proteins	Exp Value	Δ Score	Rank	Identity High	Homology Threshold	Charge	m/z [Da]	MH+ [Da]	ΔM [ppm]	RT [min]	First Scan	Last Scan	MS Order	Ions Matched	Spectrum File	Annotation
	High	DQYQNITVcR	XRCC5_MOUSE	1	6.29519e-05	0.292308	1	39		2	648.808	1296.61	6.40188	18.9415	3312	3312	MS2	11/100	A2.RAW
	High	DEGPGSSITAEEATK	XRCC5_MOUSE	1	0.00301476	0.755102	1	40	28	2	746.349	1491.69	6.02518	18.1008	3158	3158	MS2	9/138	A2.RAW
	High	NQVTAQDVFQDnHEEGPAAK	XRCC5_MOUSE	1	0.0207039	0.05	1	40		3	733.344	2198.02	-444.658	20.7897	3662	3662	MS2	10/212	A2.RAW
	High	IPNPEFQR	XRCC5_MOUSE	1	0.0190845	0.125	1	39		2	500.766	1000.53	4.33465	19.5833	3432	3432	MS2	7/66	A2.RAW
(Q8VED5) Keratin, type II cytoskeletal 79	K2C79_MOUSE	2.26	1	1
	Confidence Icon	Sequence	Protein Accessions	# Proteins	Exp Value	Δ Score	Rank	Identity High	Homology Threshold	Charge	m/z [Da]	MH+ [Da]	ΔM [ppm]	RT [min]	First Scan	Last Scan	MS Order	Ions Matched	Spectrum File	Annotation
	High	NLDLDSIIAEVK	K2C79_MOUSE	1	8.53801e-07	0.559524	1	40		2	665.371	1329.74	7.18338	30.8988	5563	5563	MS2	9/124	A2.RAW
(Q91VR5) ATP-dependent RNA helicase DDX1	DDX1_MOUSE	3.92	2	2
	Confidence Icon	Sequence	Protein Accessions	# Proteins	Exp Value	Δ Score	Rank	Identity High	Homology Threshold	Charge	m/z [Da]	MH+ [Da]	ΔM [ppm]	RT [min]	First Scan	Last Scan	MS Order	Ions Matched	Spectrum File	Annotation
	High	ELAEQTLNNVK	DDX1_MOUSE	1	1.73297e-05	0.577465	1	40		2	629.838	1258.67	3.34087	20.0626	3521	3521	MS2	8/102	A2.RAW
	High	DNTRPGANSPEmWSEAIK	DDX1_MOUSE	1	0.00204009	0.06	1	40	36	3	673.65	2018.93	5.20173	22.2054	3935	3935	MS2	19/196	A2.RAW
(Q8BGZ7) Keratin, type II cytoskeletal 75	K2C75_MOUSE	2.18	2	1
	Confidence Icon	Sequence	Protein Accessions	# Proteins	Exp Value	Δ Score	Rank	Identity High	Homology Threshold	Charge	m/z [Da]	MH+ [Da]	ΔM [ppm]	RT [min]	First Scan	Last Scan	MS Order	Ions Matched	Spectrum File	Annotation
	High	SLDLDSIIAEVK	K2C75_MOUSE	4	4.79995e-05	0.716418	1	40	36	2	651.865	1302.72	5.76681	30.9312	5569	5569	MS2	15/106	A2.RAW
	High	SLDLDSIIAEVK	K2C75_MOUSE	4	0.00251143	0.306122	1	40		3	434.913	1302.73	7.65398	31.0062	5583	5583	MS2	7/106	A2.RAW
(Q3TTY5) Keratin, type II cytoskeletal 2 epidermal	K22E_MOUSE	1.98	1	1
	Confidence Icon	Sequence	Protein Accessions	# Proteins	Exp Value	Δ Score	Rank	Identity High	Homology Threshold	Charge	m/z [Da]	MH+ [Da]	ΔM [ppm]	RT [min]	First Scan	Last Scan	MS Order	Ions Matched	Spectrum File	Annotation
	High	GFSSGSAVVSGGSR	K22E_MOUSE	1	2.1825e-06	0.78481	1	39	34	2	627.81	1254.61	4.74851	17.7983	3101	3101	MS2	15/124	A2.RAW
(Q3UHD6) Sorting nexin-27	SNX27_MOUSE	6.31	2	2
	Confidence Icon	Sequence	Protein Accessions	# Proteins	Exp Value	Δ Score	Rank	Identity High	Homology Threshold	Charge	m/z [Da]	MH+ [Da]	ΔM [ppm]	RT [min]	First Scan	Last Scan	MS Order	Ions Matched	Spectrum File	Annotation
	High	SESGYGFNVR	SNX27_MOUSE	1	0.00259075	0.428571	1	40	34	2	558.261	1115.51	2.83887	20.3796	3581	3581	MS2	8/80	A2.RAW
	High	SInGELYAPLQHVSAVLPGGAADR	SNX27_MOUSE	1	0.00462497	0.0212766	1	40	25	3	812.761	2436.27	7.16011	29.2082	5254	5254	MS2	17/270	A2.RAW
(Q05512) Serine/threonine-protein kinase MARK2	MARK2_MOUSE	2.58	1	1
	Confidence Icon	Sequence	Protein Accessions	# Proteins	Exp Value	Δ Score	Rank	Identity High	Homology Threshold	Charge	m/z [Da]	MH+ [Da]	ΔM [ppm]	RT [min]	First Scan	Last Scan	MS Order	Ions Matched	Spectrum File	Annotation
	High	VPVASPSAHNISSSSGAPDR	MARK2_MOUSE	1	9.13414e-05	0.25	1	40	25	3	645.994	1935.97	7.92266	17.6648	3077	3077	MS2	17/200	A2.RAW
(P11679) Keratin, type II cytoskeletal 8	K2C8_MOUSE	2.86	1	1
	Confidence Icon	Sequence	Protein Accessions	# Proteins	Exp Value	Δ Score	Rank	Identity High	Homology Threshold	Charge	m/z [Da]	MH+ [Da]	ΔM [ppm]	RT [min]	First Scan	Last Scan	MS Order	Ions Matched	Spectrum File	Annotation
	High	SLNNKFASFIDKVR	K2C8_MOUSE	1	0.00026526	0.677966	1	40	35	2	819.935	1638.86	-20.7834	28.3965	5105	5105	MS2	8/146	A2.RAW
(Q8BZW2) Ankyrin repeat domain-containing protein 56	ANR56_MOUSE	2.5	1	1
	Confidence Icon	Sequence	Protein Accessions	# Proteins	Exp Value	Δ Score	Rank	Identity High	Homology Threshold	Charge	m/z [Da]	MH+ [Da]	ΔM [ppm]	RT [min]	First Scan	Last Scan	MS Order	Ions Matched	Spectrum File	Annotation
	High	LADAnAVASQPHSSWIPSR	ANR56_MOUSE	1	0.000199031	0.0833333	1	40	28	3	669.675	2007.01	-487.727	22.5051	3992	3992	MS2	20/202	A2.RAW
(Q3TLR7) Denticleless protein homolog	DTL_MOUSE	2.19	1	1
	Confidence Icon	Sequence	Protein Accessions	# Proteins	Exp Value	Δ Score	Rank	Identity High	Homology Threshold	Charge	m/z [Da]	MH+ [Da]	ΔM [ppm]	RT [min]	First Scan	Last Scan	MS Order	Ions Matched	Spectrum File	Annotation
	High	TPSSSPPVTPPASETK	DTL_MOUSE	1	0.000458111	1	1	40	25	2	791.904	1582.8	3.46089	17.4789	3044	3044	MS2	16/148	A2.RAW
(Q3V140) Acrosin-binding protein	ACRBP_MOUSE	1.3	2	1
	Confidence Icon	Sequence	Protein Accessions	# Proteins	Exp Value	Δ Score	Rank	Identity High	Homology Threshold	Charge	m/z [Da]	MH+ [Da]	ΔM [ppm]	RT [min]	First Scan	Last Scan	MS Order	Ions Matched	Spectrum File	Annotation
	High	NIQELIR	ACRBP_MOUSE	1	0.00333479	0.255319	1	38		2	443.264	885.52	5.12884	24.1486	4309	4309	MS2	6/60	A2.RAW
	High	NIQELIR	ACRBP_MOUSE	1	0.00535015	0.0222222	1	38		2	443.264	885.52	5.61132	23.6402	4211	4211	MS2	6/60	A2.RAW
(P10649) Glutathione S-transferase Mu 1	GSTM1_MOUSE	7.8	1	1
	Confidence Icon	Sequence	Protein Accessions	# Proteins	Exp Value	Δ Score	Rank	Identity High	Homology Threshold	Charge	m/z [Da]	MH+ [Da]	ΔM [ppm]	RT [min]	First Scan	Last Scan	MS Order	Ions Matched	Spectrum File	Annotation
	High	LGLDFPnLPYLIDGSHK	GSTM1_MOUSE	4	0.00152421	0.153846	1	40		3	633.677	1899.02	-509.342	32.1393	5788	5788	MS2	14/170	A2.RAW
(Q80XQ2) TBC1 domain family member 5	TBCD5_MOUSE	1.84	1	1
	Confidence Icon	Sequence	Protein Accessions	# Proteins	Exp Value	Δ Score	Rank	Identity High	Homology Threshold	Charge	m/z [Da]	MH+ [Da]	ΔM [ppm]	RT [min]	First Scan	Last Scan	MS Order	Ions Matched	Spectrum File	Annotation
	High	TISSSPSIESLPGGR	TBCD5_MOUSE	1	0.00165746	0.784314	1	40	27	2	744.395	1487.78	8.03123	22.0245	3900	3900	MS2	9/130	A2.RAW
(Q9D646) Keratin, type I cuticular Ha4	KRT34_MOUSE	2.3	1	1
	Confidence Icon	Sequence	Protein Accessions	# Proteins	Exp Value	Δ Score	Rank	Identity High	Homology Threshold	Charge	m/z [Da]	MH+ [Da]	ΔM [ppm]	RT [min]	First Scan	Last Scan	MS Order	Ions Matched	Spectrum File	Annotation
	High	LVVQIDNAK	KRT34_MOUSE	5	0.00150206	0.588235	1	39		2	500.295	999.583	-0.193899	20.643	3634	3634	MS2	6/74	A2.RAW
(Q9DBR0) A-kinase anchor protein 8	AKAP8_MOUSE	5.24	1	1
	Confidence Icon	Sequence	Protein Accessions	# Proteins	Exp Value	Δ Score	Rank	Identity High	Homology Threshold	Charge	m/z [Da]	MH+ [Da]	ΔM [ppm]	RT [min]	First Scan	Last Scan	MS Order	Ions Matched	Spectrum File	Annotation
	High	AVEGEGEPAAAHSDVLTEVEGPVDTAEASSDPHTEK	AKAP8_MOUSE	1	0.00209013	0.653061	1	39	32	4	908.672	3631.66	3.36044	24.563	4391	4391	MS2	15/344	A2.RAW
(Q6ZWQ0) Nesprin-2	SYNE2_MOUSE	0.15	1	1
	Confidence Icon	Sequence	Protein Accessions	# Proteins	Exp Value	Δ Score	Rank	Identity High	Homology Threshold	Charge	m/z [Da]	MH+ [Da]	ΔM [ppm]	RT [min]	First Scan	Last Scan	MS Order	Ions Matched	Spectrum File	Annotation
	High	GAqLQSmLQK	SYNE2_MOUSE	1	0.00389114	0.212766	1	40		2	560.788	1120.57	1.48556	19.0452	3331	3331	MS2	5/86	A2.RAW
(P30204) Macrophage scavenger receptor types I and II	MSRE_MOUSE	2.18	1	1
	Confidence Icon	Sequence	Protein Accessions	# Proteins	Exp Value	Δ Score	Rank	Identity High	Homology Threshold	Charge	m/z [Da]	MH+ [Da]	ΔM [ppm]	RT [min]	First Scan	Last Scan	MS Order	Ions Matched	Spectrum File	Annotation
	High	VLnNITnDLR	MSRE_MOUSE	1	0.0145271	0.238095	1	40		2	587.789	1174.57	816.219	20.811	3666	3666	MS2	6/90	A2.RAW
(Q91W50) Cold shock domain-containing protein E1	CSDE1_MOUSE	2.38	1	1
	Confidence Icon	Sequence	Protein Accessions	# Proteins	Exp Value	Δ Score	Rank	Identity High	Homology Threshold	Charge	m/z [Da]	MH+ [Da]	ΔM [ppm]	RT [min]	First Scan	Last Scan	MS Order	Ions Matched	Spectrum File	Annotation
	High	AHSVnGITEEANPTIYSGK	CSDE1_MOUSE	1	0.00660478	0.0444444	1	40		3	663.662	1988.97	7.72327	21.0077	3704	3704	MS2	10/200	A2.RAW
(Q9QZB1) Regulator of G-protein signaling 20	RGS20_MOUSE	3.35	1	1
	Confidence Icon	Sequence	Protein Accessions	# Proteins	Exp Value	Δ Score	Rank	Identity High	Homology Threshold	Charge	m/z [Da]	MH+ [Da]	ΔM [ppm]	RT [min]	First Scan	Last Scan	MS Order	Ions Matched	Spectrum File	Annotation
	High	rTANGGPR	RGS20_MOUSE	1	0.0179909	0.153846	1	38		2	435.776	870.545	104.398	24.4711	4372	4372	MS2	5/70	A2.RAW
